# Supplementary material for: Chest Dynamic MRI as Early Biomarker of Respiratory Impairment in Amyotrophic Lateral Sclerosis Patients: A Pilot Study
Source: J Clin Med. 2024 May 25;13(11):3103. doi: 10.3390/jcm13113103 (PMC11172785; doi:10.3390/jcm13113103)
Supplement: Supplementary file 1 [file jcm-13-03103-s001.zip]

Archive with 1 entries (1 files):
- jcm-3003354-supplementary.pdf
